# Supplementary material for: Systematic Comparison of Hospital-Wide Standard and Model-Based Therapeutic Drug Monitoring of Vancomycin in Adults
Source: Pharmaceutics. 2022 Jul 13;14(7):1459. doi: 10.3390/pharmaceutics14071459 (PMC9320266; doi:10.3390/pharmaceutics14071459)
Supplement: Supplementary file 1 [file pharmaceutics-14-01459-s001.zip]

Archive with 1 entries (1 files):
- pharmaceutics-1795982-supplementary.pdf
